# Supplementary material for: Egg excretion patterns of soil-transmitted helminth infections in humans following albendazole-ivermectin and albendazole treatment
Source: PLoS Negl Trop Dis. 2024 Mar 22;18(3):e0012073. doi: 10.1371/journal.pntd.0012073 (PMC10990175; doi:10.1371/journal.pntd.0012073)
Supplement: S2 Table — (CSV) [file pntd.0012073.s002.csv]

PID	Tm_arm	Tt_BL_epg	Tt_D01_epg	Tt_D02_epg	Tt_D03_epg	Tt_D04_epg	Tt_D05_epg	Tt_D06_epg	Tt_D07_epg	Tt_D08_epg	Tt_D09_epg	Tt_D10_epg	Tt_D11_epg	Tt_D12_epg	Tt_D13_epg	Tt_D14_epg	Tt_D15_epg	Tt_D16_epg	Tt_D17_epg	Tt_D18_epg	Tt_D19_epg	Tt_D20_epg	Tt_D21_epg	Tt_D22_epg	Tt_D23_epg	Tt_D24_epg	Tt_D25_epg	Tt_D26_epg	Tt_D27_epg	Tt_D28_epg	Hook_BL_epg	Hook_D01_epg	Hook_D02_epg	Hook_D03_epg	Hook_D04_epg	Hook_D05_epg	Hook_D06_epg	Hook_D07_epg	Hook_D08_epg	Hook_D09_epg	Hook_D10_epg	Hook_D11_epg	Hook_D12_epg	Hook_D13_epg	Hook_D14_epg	Hook_D15_epg	Hook_D16_epg	Hook_D17_epg	Hook_D18_epg
A01	A	120	36	0	0	0	0	0	0	0	0	0	0	0	0	0	0	0	NA	0	0	0	0	0	0	0	0	NA	0	0	54	24	0	0	0	0	0	0	0	0	0	0	0	0	0	0	0	NA	0
A02	A	1230	NA	NA	0	NA	12	NA	NA	NA	0	0	0	NA	0	NA	NA	36	24	0	0	NA	NA	NA	NA	NA	NA	NA	0	NA	336	NA	NA	0	NA	0	NA	NA	NA	0	0	0	NA	0	NA	NA	0	0	0
A03	A	162	216	1020	NA	216	NA	0	NA	0	0	0	NA	0	0	NA	0	0	0	0	0	NA	24	0	0	0	0	0	0	0	0	0	0	NA	0	NA	0	NA	0	0	0	NA	0	0	NA	0	0	0	0
A04	A	396	612	NA	108	0	NA	0	0	0	NA	0	0	0	NA	0	NA	0	0	NA	0	0	NA	NA	0	0	0	NA	0	NA	0	48	NA	0	0	NA	96	0	0	NA	0	0	0	NA	0	NA	0	0	NA
A05	A	378	72	72	12	12	0	12	0	0	0	0	24	0	0	12	48	0	0	12	0	0	36	24	0	60	0	84	60	96	984	1488	264	132	0	0	0	0	0	0	0	48	24	0	24	24	0	0	24
A06	A	1968	4692	2808	4992	NA	NA	2772	NA	NA	NA	408	300	NA	0	NA	24	0	NA	0	NA	0	NA	NA	NA	0	0	NA	0	NA	300	1656	600	1092	NA	NA	0	NA	NA	NA	36	24	NA	0	NA	0	0	NA	0
A07	A	204	NA	NA	456	NA	NA	0	NA	NA	168	NA	NA	NA	60	0	0	NA	NA	NA	0	0	0	0	132	NA	NA	NA	NA	0	444	NA	NA	0	NA	NA	0	NA	NA	528	NA	NA	NA	252	0	0	NA	NA	NA
A08	A	276	2796	NA	84	144	0	NA	120	228	NA	240	588	NA	NA	132	NA	384	288	NA	444	420	660	372	108	NA	84	NA	648	324	1014	13560	NA	0	0	0	NA	348	492	NA	372	1872	NA	NA	552	NA	924	696	NA
A09	A	588	324	108	12	0	0	48	120	12	0	NA	24	NA	12	NA	0	NA	36	48	60	48	NA	NA	12	156	144	132	120	156	1884	216	48	0	0	36	108	300	180	264	NA	180	NA	24	NA	0	NA	780	396
A10	A	6054	5232	144	NA	NA	NA	0	NA	0	0	NA	0	0	NA	NA	NA	12	NA	0	NA	NA	NA	NA	NA	NA	NA	NA	NA	NA	816	672	0	NA	NA	NA	0	NA	0	0	NA	0	0	NA	NA	NA	0	NA	0
A11	A	168	2424	NA	0	24	NA	0	NA	0	24	NA	12	NA	NA	NA	NA	NA	NA	NA	NA	NA	NA	NA	NA	NA	NA	NA	NA	NA	294	3684	NA	0	24	NA	0	NA	0	0	NA	0	NA	NA	NA	NA	NA	NA	NA
A12	A	264	108	NA	0	NA	0	0	0	NA	12	0	NA	0	0	NA	0	NA	0	NA	0	NA	0	0	0	NA	0	0	0	0	252	12	NA	0	NA	0	0	0	NA	0	0	NA	0	0	NA	0	NA	0	NA
A13	A	1014	NA	NA	2844	NA	NA	0	NA	0	NA	NA	96	156	36	24	NA	84	480	288	936	96	180	NA	24	60	12	144	72	NA	828	NA	NA	36	NA	NA	0	NA	0	NA	NA	24	0	0	0	NA	0	132	72
A14	A	636	552	NA	NA	0	0	0	0	24	0	12	60	NA	24	NA	24	12	660	108	NA	0	NA	24	NA	60	132	NA	NA	NA	570	0	NA	NA	0	0	0	0	0	0	0	0	NA	0	NA	0	0	0	0
A15	A	1914	1092	NA	NA	0	NA	NA	0	0	12	0	NA	0	0	60	0	0	0	NA	NA	0	NA	0	NA	0	0	NA	NA	NA	2208	456	NA	NA	0	NA	NA	0	0	0	0	NA	0	0	0	0	0	0	NA
A16	A	336	NA	NA	NA	396	NA	NA	NA	NA	NA	NA	NA	NA	0	NA	NA	NA	NA	NA	NA	NA	NA	NA	NA	NA	NA	NA	NA	NA	2046	NA	NA	NA	156	NA	NA	NA	NA	NA	NA	NA	NA	1656	NA	NA	NA	NA	NA
A17	A	2112	708	456	NA	192	NA	NA	0	NA	NA	24	0	NA	36	NA	60	72	24	60	168	72	156	NA	NA	60	0	NA	NA	24	102	72	0	NA	0	NA	NA	0	NA	NA	0	0	NA	0	NA	0	0	0	0
A18	A	108	108	12	0	0	NA	12	12	0	0	0	0	0	0	0	0	0	NA	NA	0	0	0	0	0	0	0	0	36	0	5670	23568	48	144	300	NA	276	4560	3216	2760	288	48	1644	360	3780	6396	7404	NA	NA
A19	A	930	264	NA	NA	NA	NA	NA	180	0	12	0	24	0	48	0	NA	NA	0	NA	NA	NA	NA	NA	NA	NA	NA	0	NA	0	0	0	NA	NA	NA	NA	NA	0	0	0	0	24	0	0	0	NA	NA	0	NA
A20	A	120	192	0	0	24	0	0	0	NA	0	0	0	0	0	0	0	48	0	NA	0	0	0	0	0	0	0	0	0	0	852	1680	60	0	0	0	0	0	NA	60	24	0	0	0	0	0	0	48	NA
A21	A	450	120	12	0	12	72	0	0	0	0	0	0	0	0	0	0	NA	NA	0	NA	0	NA	NA	NA	0	NA	NA	NA	NA	1026	1608	0	0	0	12	1104	132	72	552	180	372	360	228	120	120	NA	NA	84
A22	A	732	NA	744	NA	NA	36	NA	0	12	0	48	72	48	84	180	12	36	12	144	144	0	228	NA	60	NA	84	120	NA	108	0	NA	0	NA	NA	0	NA	156	0	0	48	12	0	48	84	0	24	0	0
A23	A	768	1680	NA	NA	NA	NA	0	NA	NA	NA	36	NA	132	NA	NA	NA	NA	NA	NA	NA	NA	NA	708	NA	NA	NA	NA	NA	NA	246	852	NA	NA	NA	NA	0	NA	NA	NA	36	NA	0	NA	NA	NA	NA	NA	NA
A24	A	108	0	0	0	0	0	0	0	0	0	0	0	0	0	0	0	0	0	0	NA	NA	0	0	0	NA	NA	NA	0	NA	60	0	0	0	0	0	0	0	0	0	0	0	0	0	0	0	0	0	0
A25	A	420	NA	NA	NA	NA	NA	NA	NA	NA	0	0	0	NA	NA	NA	0	NA	NA	0	NA	NA	NA	NA	NA	0	NA	NA	NA	NA	702	NA	NA	NA	NA	NA	NA	NA	NA	0	0	0	NA	NA	NA	0	NA	NA	0
A26	A	282	NA	NA	636	NA	NA	NA	NA	0	0	NA	NA	0	NA	0	NA	0	NA	0	NA	NA	NA	NA	NA	NA	NA	NA	NA	NA	462	NA	NA	72	NA	NA	NA	NA	0	0	NA	NA	0	NA	0	NA	0	NA	0
A27	A	492	720	540	60	240	0	0	0	0	12	0	0	NA	NA	0	0	NA	NA	0	0	NA	NA	NA	NA	0	0	0	0	NA	8574	14724	14832	36	0	0	0	72	72	936	720	1056	NA	NA	600	336	NA	NA	72
A28	A	4248	2040	744	120	NA	0	0	NA	NA	NA	NA	24	NA	108	NA	NA	NA	216	NA	324	NA	96	NA	0	204	NA	180	444	NA	1392	480	0	0	NA	0	0	NA	NA	NA	NA	0	NA	0	NA	NA	NA	0	NA
A29	A	5532	3444	NA	NA	NA	NA	NA	0	NA	0	84	NA	NA	NA	NA	NA	NA	NA	NA	NA	NA	NA	NA	NA	NA	0	NA	NA	NA	3720	3996	NA	NA	NA	NA	NA	0	NA	0	0	NA	NA	NA	NA	NA	NA	NA	NA
A30	A	3690	2424	NA	1284	NA	216	NA	NA	0	NA	0	NA	NA	NA	NA	NA	NA	NA	NA	NA	NA	NA	NA	60	NA	96	24	NA	NA	840	1092	NA	0	NA	0	NA	NA	0	NA	0	NA	NA	NA	NA	NA	NA	NA	NA
A31	A	1296	NA	1428	12	72	NA	0	48	NA	0	0	12	156	NA	NA	48	NA	NA	NA	NA	NA	NA	NA	36	NA	72	NA	NA	132	1056	NA	576	0	0	NA	0	60	NA	0	0	0	240	NA	NA	36	NA	NA	NA
A32	A	486	492	NA	NA	NA	NA	NA	NA	0	0	0	264	NA	24	NA	NA	NA	NA	NA	NA	NA	NA	0	NA	NA	60	NA	NA	NA	1638	5724	NA	NA	NA	NA	NA	NA	0	36	84	24	NA	12	NA	NA	NA	NA	NA
A33	A	360	NA	NA	96	0	NA	NA	NA	0	0	NA	0	NA	0	NA	NA	NA	NA	NA	NA	NA	NA	108	NA	NA	84	NA	NA	NA	2574	NA	NA	168	0	NA	NA	NA	0	48	NA	96	NA	0	NA	NA	NA	NA	NA
A34	A	294	0	0	0	0	NA	NA	0	0	0	0	0	0	0	0	NA	0	NA	NA	0	0	0	NA	0	NA	0	NA	NA	0	930	156	0	0	0	NA	NA	0	12	168	84	36	48	0	528	NA	600	NA	NA
A35	A	174	24	NA	672	NA	NA	0	0	0	0	NA	0	0	0	0	0	0	24	NA	12	0	NA	24	108	48	36	72	60	156	4290	1200	NA	144	NA	NA	1212	360	336	12	NA	1284	216	432	252	936	2016	3336	NA
A36	A	126	228	NA	24	NA	0	0	NA	0	NA	0	NA	0	0	NA	0	NA	0	NA	NA	0	0	0	NA	0	NA	0	0	0	690	960	NA	0	NA	0	0	NA	0	NA	0	NA	0	0	NA	0	NA	0	NA
A37	A	1026	288	1308	NA	12	12	0	0	0	0	0	0	0	0	0	NA	0	0	0	0	0	0	0	0	36	0	0	0	0	3606	660	1872	NA	0	36	264	1200	192	984	240	336	1056	240	1404	NA	24	84	192
A38	A	204	1392	NA	4332	NA	0	24	NA	NA	NA	324	12	0	NA	NA	NA	NA	NA	0	NA	156	NA	NA	12	NA	NA	0	NA	NA	366	1752	NA	0	NA	72	0	NA	NA	NA	72	12	0	NA	NA	NA	NA	NA	120
A39	A	294	NA	96	0	0	0	NA	NA	0	0	0	0	NA	NA	0	NA	NA	NA	NA	0	0	NA	NA	NA	NA	NA	NA	NA	NA	654	NA	96	0	0	0	NA	NA	0	0	0	0	NA	NA	0	NA	NA	NA	NA
A40	A	150	48	0	NA	0	0	0	12	0	0	0	0	0	NA	0	NA	NA	36	0	0	0	NA	NA	NA	0	0	0	NA	0	144	168	0	NA	0	0	0	0	0	0	0	0	0	NA	0	NA	NA	0	0
A41	A	1470	360	348	NA	NA	12	NA	NA	36	NA	NA	36	NA	NA	NA	NA	NA	NA	NA	NA	36	NA	NA	NA	NA	NA	NA	NA	NA	456	168	0	NA	NA	0	NA	NA	120	NA	NA	0	NA	NA	NA	NA	NA	NA	NA
A42	A	102	24	36	0	0	12	0	0	0	0	0	0	NA	NA	NA	NA	NA	NA	NA	NA	NA	NA	NA	NA	NA	NA	NA	NA	NA	294	228	0	0	12	96	0	24	0	72	0	0	NA	NA	NA	NA	NA	NA	NA
B01	B	186	132	72	84	12	0	24	84	36	12	36	12	NA	NA	12	96	204	0	228	36	NA	NA	NA	NA	NA	NA	0	NA	NA	0	0	0	0	0	0	0	0	0	0	0	0	NA	NA	0	0	0	0	0
B02	B	288	NA	336	NA	NA	NA	NA	NA	NA	NA	NA	NA	NA	NA	NA	NA	NA	NA	NA	144	NA	NA	NA	396	NA	NA	132	NA	NA	0	NA	0	NA	NA	NA	NA	NA	NA	NA	NA	NA	NA	NA	NA	NA	NA	NA	NA
B03	B	174	300	24	24	NA	NA	0	24	NA	NA	12	NA	NA	NA	12	0	NA	0	NA	NA	NA	NA	NA	0	0	48	48	36	NA	72	108	0	0	NA	NA	0	0	NA	NA	48	NA	NA	NA	24	0	NA	48	NA
B04	B	936	264	1020	36	0	0	156	120	288	192	144	72	360	NA	NA	132	360	96	1104	1032	1296	NA	720	972	672	108	192	NA	660	384	0	0	0	0	0	0	0	276	0	12	0	0	NA	NA	120	132	264	144
B05	B	444	NA	120	NA	36	NA	NA	72	228	192	NA	NA	NA	NA	NA	144	NA	NA	NA	NA	NA	NA	NA	NA	NA	96	NA	NA	NA	336	NA	0	NA	0	NA	NA	0	0	0	NA	NA	NA	NA	NA	0	NA	NA	NA
B06	B	450	516	NA	NA	336	NA	NA	NA	NA	NA	NA	NA	NA	36	NA	NA	168	192	NA	NA	NA	NA	NA	NA	NA	NA	NA	NA	NA	132	120	NA	NA	0	NA	NA	NA	NA	NA	NA	NA	NA	0	NA	NA	0	0	NA
B07	B	486	NA	NA	48	NA	NA	NA	NA	NA	NA	NA	156	NA	NA	NA	NA	NA	NA	NA	NA	NA	NA	NA	NA	NA	NA	NA	NA	NA	0	NA	NA	0	NA	NA	NA	NA	NA	NA	NA	0	NA	NA	NA	NA	NA	NA	NA
B08	B	960	1200	108	24	36	24	276	72	84	108	108	300	0	552	192	612	156	264	48	396	72	60	108	60	NA	108	120	24	60	912	0	0	0	0	0	0	0	0	0	0	0	0	0	0	0	0	0	0
B09	B	684	2304	NA	732	588	NA	2136	1452	756	432	NA	312	NA	NA	NA	NA	NA	NA	NA	NA	NA	NA	NA	NA	1392	NA	NA	756	NA	270	6504	NA	36	0	NA	48	72	372	144	NA	60	NA	NA	NA	NA	NA	NA	NA
B10	B	156	384	NA	48	12	72	108	132	NA	60	NA	NA	NA	NA	NA	NA	NA	NA	NA	NA	NA	NA	NA	NA	396	NA	120	NA	NA	48	0	NA	0	0	0	0	0	NA	0	NA	NA	NA	NA	NA	NA	NA	NA	NA
B11	B	870	1032	NA	NA	180	72	240	132	NA	564	360	NA	156	NA	NA	1092	NA	NA	NA	1908	NA	120	276	1404	624	NA	792	204	1536	2196	2772	NA	NA	0	0	84	0	NA	492	288	NA	0	NA	NA	324	NA	NA	NA
B12	B	300	228	NA	NA	12	228	NA	1092	600	12	204	792	NA	144	48	NA	36	72	192	NA	684	NA	144	NA	NA	NA	NA	NA	NA	252	108	NA	NA	0	0	NA	0	0	0	0	0	NA	0	0	NA	0	0	0
B13	B	1644	444	NA	NA	408	216	2724	216	732	1032	1812	564	264	NA	NA	204	NA	48	3156	1044	NA	144	NA	NA	156	NA	NA	NA	NA	804	48	NA	NA	0	0	0	0	0	0	0	0	0	NA	NA	0	NA	0	0
B14	B	168	24	72	0	0	0	12	24	12	24	0	0	24	0	NA	72	48	0	120	12	0	NA	24	192	0	24	24	0	0	2958	0	0	0	0	0	0	0	0	60	12	0	24	0	NA	12	132	12	0
B15	B	648	624	216	NA	72	12	108	NA	288	NA	NA	144	1200	336	NA	168	144	696	NA	900	NA	144	NA	408	132	552	240	NA	300	1086	492	684	NA	0	0	0	NA	0	NA	NA	0	0	0	NA	0	0	0	NA
B16	B	192	324	NA	NA	NA	NA	132	NA	NA	84	NA	60	72	84	NA	NA	36	NA	0	36	NA	0	NA	72	48	0	0	NA	NA	36	12	NA	NA	NA	NA	0	NA	NA	0	NA	0	0	0	NA	NA	0	NA	0
B17	B	636	NA	NA	2340	NA	2856	1656	372	624	492	432	96	NA	192	NA	NA	NA	NA	984	NA	NA	NA	NA	NA	1092	468	168	1416	NA	618	NA	NA	12	NA	0	0	0	0	0	0	0	NA	0	NA	NA	NA	NA	0
B18	B	354	360	396	348	NA	NA	NA	NA	NA	NA	NA	NA	NA	NA	NA	NA	NA	NA	NA	NA	NA	NA	NA	NA	NA	NA	NA	NA	NA	582	264	552	0	NA	NA	NA	NA	NA	NA	NA	NA	NA	NA	NA	NA	NA	NA	NA
B19	B	1320	1260	636	NA	1368	NA	1332	1008	NA	720	NA	252	NA	2748	NA	NA	NA	348	NA	NA	NA	1848	348	NA	1008	1224	NA	NA	600	156	84	0	NA	0	NA	0	0	NA	0	NA	0	NA	192	NA	NA	NA	72	NA
B20	B	2052	144	48	NA	72	24	NA	72	216	NA	456	0	420	228	NA	60	288	60	264	96	132	48	NA	NA	12	72	24	NA	300	114	0	0	NA	0	0	NA	0	0	NA	0	0	24	0	NA	0	0	0	0
B21	B	1914	5100	3288	NA	300	468	780	840	300	1320	2556	948	2040	516	2880	264	1560	NA	708	1188	576	828	1056	1476	624	552	2976	1128	708	132	228	144	NA	0	0	0	60	0	12	24	0	0	24	24	0	12	NA	12
B22	B	144	NA	NA	NA	0	NA	NA	NA	NA	0	NA	36	NA	156	NA	0	NA	0	NA	NA	0	NA	NA	NA	NA	NA	NA	NA	NA	0	NA	NA	NA	0	NA	NA	NA	NA	0	NA	0	NA	0	NA	0	NA	0	NA
B23	B	780	1020	NA	NA	120	NA	324	NA	396	NA	NA	288	624	NA	NA	180	NA	NA	NA	NA	NA	144	NA	NA	NA	72	NA	NA	492	18	0	NA	NA	0	NA	0	NA	0	NA	NA	0	0	NA	NA	0	NA	NA	NA
B24	B	258	204	NA	NA	NA	NA	NA	0	96	60	132	0	36	24	156	192	84	24	NA	60	NA	84	NA	NA	NA	132	192	84	NA	66	204	NA	NA	NA	NA	NA	0	0	0	0	0	0	0	0	0	0	0	NA
B25	B	306	336	NA	NA	NA	384	660	156	360	24	240	NA	204	108	216	NA	NA	756	3408	NA	NA	NA	NA	NA	0	NA	NA	NA	348	4200	2016	NA	NA	NA	0	492	792	96	492	0	NA	72	444	648	NA	NA	600	1296
B26	B	168	1056	NA	NA	NA	0	60	144	132	264	168	120	396	288	192	72	156	NA	108	NA	NA	NA	NA	NA	84	NA	NA	NA	1332	30	228	NA	NA	NA	0	0	0	0	0	0	0	0	0	0	0	0	NA	0
B27	B	138	96	36	60	12	NA	NA	NA	132	108	0	48	NA	252	312	84	NA	48	NA	0	NA	NA	NA	NA	48	48	36	120	NA	606	1392	24	0	0	NA	NA	NA	0	0	0	0	NA	0	0	0	NA	0	NA
B28	B	1104	3336	NA	1536	60	NA	120	NA	312	84	NA	948	504	NA	NA	NA	876	NA	NA	684	NA	NA	576	768	252	NA	204	504	0	2406	14232	NA	12	0	NA	0	NA	0	0	NA	0	0	NA	NA	NA	0	NA	NA
B29	B	360	72	NA	NA	NA	144	1008	252	348	504	720	NA	NA	0	NA	NA	NA	NA	NA	NA	NA	NA	NA	NA	NA	NA	NA	NA	NA	750	228	NA	NA	NA	0	24	0	0	72	132	NA	NA	708	NA	NA	NA	NA	NA
B30	B	1080	1944	3084	732	216	408	2388	768	1344	NA	4668	3936	1152	5016	696	1464	1032	1584	1464	4176	960	396	1728	2616	1836	756	924	984	816	216	576	816	0	0	0	0	0	0	NA	0	0	0	0	0	0	0	0	0
B31	B	240	NA	NA	NA	36	NA	NA	NA	NA	NA	NA	168	132	NA	NA	NA	NA	NA	NA	NA	NA	312	NA	NA	120	NA	NA	NA	NA	1248	NA	NA	NA	0	NA	NA	NA	NA	NA	NA	0	0	NA	NA	NA	NA	NA	NA
B32	B	5004	NA	NA	NA	NA	NA	NA	NA	NA	NA	NA	6324	6972	NA	NA	NA	NA	NA	NA	NA	NA	NA	NA	NA	NA	NA	11040	NA	NA	0	NA	NA	NA	NA	NA	NA	NA	NA	NA	NA	0	0	NA	NA	NA	NA	NA	NA
B33	B	426	0	NA	0	NA	0	NA	0	NA	0	NA	0	NA	NA	NA	NA	NA	NA	NA	NA	NA	NA	NA	NA	NA	NA	0	NA	NA	22416	0	NA	0	NA	0	NA	0	NA	0	NA	0	NA	NA	NA	NA	NA	NA	NA
B34	B	1164	1176	5112	NA	144	NA	192	NA	NA	NA	36	168	720	312	NA	NA	540	NA	684	NA	NA	NA	NA	NA	372	NA	NA	204	NA	0	0	0	NA	0	NA	0	NA	NA	NA	0	0	0	0	NA	NA	0	NA	0
B35	B	126	NA	132	36	0	12	0	0	NA	192	24	144	288	72	NA	72	36	120	60	NA	NA	NA	NA	NA	84	NA	NA	NA	NA	36	NA	24	0	0	0	0	0	NA	0	0	0	0	0	NA	0	0	0	0
B36	B	330	NA	1164	144	168	24	1692	72	396	360	564	708	96	1044	1992	168	792	180	1332	156	NA	NA	NA	NA	744	NA	NA	NA	NA	12	NA	0	0	0	0	0	0	0	0	0	0	0	0	0	0	0	0	0
B37	B	1176	NA	588	108	84	132	612	108	84	600	444	360	2208	228	NA	1200	1572	2760	240	636	144	288	684	2280	1152	NA	648	864	360	606	NA	12	0	0	0	0	0	0	0	0	0	0	0	NA	0	0	0	0
B38	B	2442	NA	NA	NA	360	NA	NA	216	NA	NA	NA	48	NA	NA	NA	NA	NA	240	NA	504	NA	NA	NA	NA	312	NA	NA	NA	NA	594	NA	NA	NA	0	NA	NA	0	NA	NA	NA	0	NA	NA	NA	NA	NA	0	NA
B39	B	870	564	624	NA	24	0	0	0	NA	0	0	0	0	0	0	NA	0	NA	0	0	NA	0	0	0	0	NA	0	NA	0	0	0	0	NA	0	0	0	0	NA	0	0	0	0	0	0	NA	0	NA	0
B40	B	174	NA	84	276	72	48	12	108	NA	312	NA	216	NA	168	NA	NA	NA	NA	48	NA	NA	NA	NA	NA	NA	NA	NA	NA	NA	432	NA	0	12	0	0	0	108	NA	156	NA	192	NA	324	NA	NA	NA	NA	168
B41	B	180	36	NA	12	36	NA	NA	NA	24	288	24	228	NA	180	NA	NA	NA	36	NA	168	120	36	60	72	60	276	204	NA	432	3156	600	NA	0	0	NA	NA	NA	660	1656	72	456	NA	432	NA	NA	NA	492	NA
B42	B	642	2268	NA	NA	84	NA	0	108	0	NA	NA	372	NA	276	324	NA	NA	324	NA	NA	NA	NA	NA	NA	NA	168	NA	NA	NA	618	2292	NA	NA	0	NA	0	0	0	NA	NA	0	NA	0	0	NA	NA	0	NA
B43	B	1548	972	1296	768	48	168	312	NA	NA	NA	660	84	NA	108	NA	840	NA	NA	NA	NA	468	NA	NA	1392	NA	NA	3684	NA	NA	5694	6216	4116	0	0	216	120	NA	NA	NA	300	0	NA	0	NA	900	NA	NA	NA
B44	B	114	NA	48	NA	0	36	NA	24	36	192	NA	36	NA	NA	NA	96	204	NA	204	NA	264	NA	NA	NA	144	NA	NA	NA	36	396	NA	36	NA	0	0	NA	0	0	0	NA	0	NA	NA	NA	0	0	NA	0
B45	B	252	384	156	108	48	72	NA	0	36	0	36	144	0	132	NA	0	NA	120	72	60	0	60	60	120	NA	168	48	72	NA	0	0	0	0	0	0	NA	0	0	0	0	0	0	0	NA	0	NA	0	0
[truncated: 68 more columns]
